# Supplementary material for: Modified Natural Dolomite and Its Influence on the Production of Glycerol Carbonate: Effects of Structural and Basicity Properties
Source: Materials (Basel). 2021 May 1;14(9):2358. doi: 10.3390/ma14092358 (PMC8125416; doi:10.3390/ma14092358)
Supplement: Supplementary file 1 [file materials-14-02358-s001.zip]

Archive with 1 entries (1 files):
- materials-1175051-supplementary.pdf
